# Supplementary material for: The Association between Statin Use and Reduced Migraine Likelihood: A Comprehensive Analysis of Migraine Subtypes and Statin Types in a Nationwide Korean Cohort
Source: Pharmaceuticals (Basel). 2024 Aug 10;17(8):1056. doi: 10.3390/ph17081056 (PMC11357270; doi:10.3390/ph17081056)
Supplement: Supplementary file 1 [file pharmaceuticals-17-01056-s001.zip]

Archive with 1 entries (1 files):
- pharmaceuticals-3135448-supplementary.pdf
